# Supplementary material for: The impact of three amino acids with distinct electrical properties on the synthesis of α-casein by MAC-T cells
Source: Sci Rep. 2025 Dec 29;15:44900. doi: 10.1038/s41598-025-29015-0 (PMC12748799; doi:10.1038/s41598-025-29015-0)
Supplement: Supplementary file 1 — Supplementary Material 1 [file 41598_2025_29015_MOESM1_ESM.xlsx]

## Sheet: Sheet1
4h	CK	Ser	Clu	Pro
Cell viability（%）	98.7093	116.417	133.873	111.624
	99.6773	117.59	138.666	106.642
	100.323	112.915	135.171	106.815
	99.213	116.748	135.502	112.34
	100.606	114.945	141.058	115.526
	101.472	114.363	132.511	109.326
6h	CK	Ser	Glu	Pro
Cell viability（%）	100.65	116.111	126.414	121.179
	99.6591	111.905	128.447	121.025
	98.9388	111.596	126.131	118.954
	98.8359	111.802	122.98	118.516
	97.7811	102.257	123.983	117.758
	104.135	105.229	125.604	119.494
12h	CK	Ser	Glu	Pro
Cell viability（%）	101.012	119.2	152.782	131.326
	101.261	118.409	142.297	130.115
	98.5579	111.056	151.991	132.649
	99.655	112.063	149.434	120.806
	97.4494	110.932	147.681	130.59
	102.064	117.775	147.579	121.202
24h	CK	Ser	Glu	Pro
Cell viability（%）	99.4422	112.526	144.243	111.577
	99.4959	112.24	141.432	112.58
	100.695	113.278	143.079	111.363
	99.0126	115.229	142.489	115.605
	101.071	112.258	137.674	105.564
	100.283	115.605	141.003	106.566
48h	CK	Ser	Glu	Pro
Cell viability（%）	101.327	102.255	121.443	93.5513
	98.8402	110.272	116.47	94.7575
	101.717	103.183	113.946	96.5019
	99.8237	103.442	118.4	98.4505
	98.469	111.125	116.674	102.199
	99.8237	102.774	116.117	104.463
