# Supplementary material for: The impact of three amino acids with distinct electrical properties on the synthesis of α-casein by MAC-T cells
Source: Sci Rep. 2025 Dec 29;15:44900. doi: 10.1038/s41598-025-29015-0 (PMC12748799; doi:10.1038/s41598-025-29015-0)
Supplement: Supplementary file 2 — Supplementary Material 2 [file 41598_2025_29015_MOESM2_ESM.xlsx]

## Sheet: Sheet1
Glu（mmol/L）	Extracellular-1	Extracellular-2	Extracellular-3	Intracellular-1	Intracellular-2	Intracellular-3
0	32.57	39.78	44.08	50.5366	49.4146	51.1626
0.77	49.2602	53.2846	50.0976	62.8455	64.48	69.0894
1.53	54.1138	55.9512	59.4309	61.67	66.7317	65.9187
3.06	42.6829	48.1301	44.1382	52.1	51.12	55.6667
6.13	59.9837	51.8618	64.0244	60.87	63.1707	64.84
12.25	69.1382	68.31	66.9	77.4553	73.32	73.252
24.5	78.18	80.54	83.33	75.5528	71.3496	72.2276
Ser（mmol/L）	Extracellular-1	Extracellular-2	Extracellular-3	Intracellular-1	Intracellular-2	Intracellular-3
0	80.2857	73.25	79.0714	67.3429	70.2786	73.1143
0.5	83.8214	83.5714	84.3143	84.1929	90.5857	85.7786
0.99	83.35	86.35	85.0571	83.2071	96.3071	86.2643
1.97	78.6929	82.3357	76.5357	83.55	79.0571	86.4
3.93	76.9929	72.2643	79.4	75.6786	75.3643	85.45
7.86	72.7929	76.1071	76.1286	75.9143	78.0929	76.4214
15.71	78.2857	78.7714	77.6286	81.2571	75.0571	87.0143
Pro(mmol/L)	Extracellular-1	Extracellular-2	Extracellular-3	Intracellular-1	Intracellular-2	Intracellular-3
0	30.1434	33.609	27.9774	65.3999	65.0388	57.8188
0.52	44.0058	44.9444	44.2224	63.8837	64.1003	62.2231
1.04	54.4748	57.2184	55.4134	72.5477	82.0058	96.0849
2.09	71.514	62.2724	67.7596	82.2542	82.0774	88.3589
4.17	82.0552	78.8062	84.871	105.254	102.077	108.359
8.35	131.368	117.505	110.791	138.683	136.011	135.506
16.69	90.7192	91.0802	88.373	185.397	186.912	190.956
