# Supplementary material for: The impact of three amino acids with distinct electrical properties on the synthesis of α-casein by MAC-T cells
Source: Sci Rep. 2025 Dec 29;15:44900. doi: 10.1038/s41598-025-29015-0 (PMC12748799; doi:10.1038/s41598-025-29015-0)
Supplement: Supplementary file 3 — Supplementary Material 3 [file 41598_2025_29015_MOESM3_ESM.xlsx]

## Sheet: Sheet1
CSN1S1				CSN1S2
Group	2-△△Ct			Group	2-△△Ct
CK-1	1			CK-1	1
CK-2	1.012			CK-2	1.026
CK-3	1.072			CK-3	0.989
Ser-1	1.288			Ser-1	1.124
Ser-2	1.251			Ser-2	1.278
Ser-3	1.264			Ser-3	1.607
Glu-1	1.465			Glu-1	1.353
Glu-2	1.467			Glu-2	1.391
Glu-3	1.492			Glu-3	1.366
Pro-1	2.427			Pro-1	2.427
Pro-2	2.59			Pro-2	2.503
Pro-3	2.576			Pro-3	2.52
